# Supplementary material for: 1,2-Bis[4-(1H-imidazol-1-yl)benzyl­idene]hydrazine
Source: Acta Crystallogr Sect E Struct Rep Online. 2012 May 31;68(Pt 6):o1949. doi: 10.1107/S160053681202291X (PMC3379501; doi:10.1107/S160053681202291X)
Supplement: Supplementary file 2 [file e-68-o1949-Isup2.hkl]

# 
# h,k,l, Fc-squared, Fo-squared, sigma(Fo-squared) and status flag 
# 
data_I
_shelx_title ' leikw01aaa in P21/n' 
_shelx_refln_list_code          4 
_shelx_F_calc_maximum      170.49 
_exptl_crystal_F_000       356.00 
_reflns_d_resolution_high  0.8003 
 
loop_ 
 _symmetry_equiv_pos_as_xyz 
 'x, y, z' 
 '-x+1/2, y+1/2, -z+1/2' 
 '-x, -y, -z' 
 'x-1/2, -y-1/2, z-1/2' 
 
_cell_length_a     8.1342 
_cell_length_b     7.8172 
_cell_length_c    13.2191 
_cell_angle_alpha  90.000 
_cell_angle_beta   90.259 
_cell_angle_gamma  90.000 
 
_shelx_F_squared_multiplier     1.000 
 
loop_ 
 _refln_index_h 
 _refln_index_k 
 _refln_index_l 
 _refln_F_squared_calc 
 _refln_F_squared_meas 
 _refln_F_squared_sigma 
 _refln_observed_status 
   2   0   0        1.02        1.69      0.17 o 
   4   0   0       91.56       95.00      2.07 o 
   6   0   0        3.77        2.89      1.21 o 
   8   0   0       69.16       74.13      5.47 o 
  10   0   0        1.78        0.99      1.21 o 
   1   1   0       88.08       90.81      6.83 o 
   2   1   0      692.00      692.32     10.98 o 
   3   1   0        0.73        0.52      0.12 o 
   4   1   0      128.49      116.97      1.82 o 
   5   1   0       61.10       63.97      1.99 o 
   6   1   0      274.85      281.00      6.87 o 
   7   1   0       28.26       31.53      2.50 o 
   8   1   0        9.29        8.98      1.48 o 
   9   1   0        0.53        0.96      0.83 o 
  10   1   0        1.50        0.97      0.69 o 
   0   2   0       31.71       47.50     15.02 o 
   1   2   0       65.26       70.82      3.93 o 
   2   2   0       11.73       13.66      1.10 o 
   3   2   0      219.30      211.68      4.71 o 
   4   2   0       78.32       82.22      2.45 o 
   5   2   0       27.90       29.77      1.47 o 
   6   2   0       17.79       18.86      1.44 o 
   7   2   0        1.63        1.56      0.50 o 
   8   2   0        3.89        4.75      1.37 o 
   9   2   0        0.00        0.14      0.34 o 
   1   3   0      235.54      223.04      4.57 o 
   2   3   0       66.46       67.91      3.52 o 
   3   3   0       49.39       62.85      3.48 o 
   4   3   0       17.98       12.21      1.20 o 
   5   3   0       67.06       66.66      3.09 o 
   6   3   0       11.79       17.34      1.71 o 
   7   3   0       84.07       87.78      4.03 o 
   8   3   0       22.34       21.99      4.47 o 
   9   3   0       29.42       26.22      5.22 o 
   0   4   0        5.94        4.62      1.28 o 
   1   4   0       60.10       55.90      3.16 o 
   2   4   0      295.70      337.52      8.74 o 
   3   4   0       29.97       29.62      2.67 o 
   4   4   0       47.04       49.89      3.58 o 
   5   4   0       12.80       13.22      1.40 o 
   6   4   0       73.67       70.79      4.36 o 
   7   4   0       13.62       13.05      1.90 o 
   8   4   0        0.46        2.72      1.32 o 
   9   4   0        0.02        0.78      0.88 o 
   1   5   0       59.73       67.37      4.44 o 
   2   5   0        0.25       -0.02      0.34 o 
   3   5   0      247.09      273.34     13.91 o 
   4   5   0       31.48       30.39      3.53 o 
   5   5   0       54.61       50.18      4.30 o 
   6   5   0       36.52       33.86      3.49 o 
   7   5   0        0.77        1.20      0.55 o 
   8   5   0       12.64       13.95      4.13 o 
   0   6   0        9.49       17.78      3.16 o 
   1   6   0      240.36      251.35      7.01 o 
   2   6   0      197.89      206.31      6.40 o 
   3   6   0      170.26      177.65      5.89 o 
   4   6   0        7.50        6.74      1.18 o 
   5   6   0      148.15      141.55      5.66 o 
   6   6   0        7.55        7.20      1.74 o 
   7   6   0        3.17        2.04      0.88 o 
   8   6   0        6.04        9.32      3.45 o 
   1   7   0      281.78      286.40      7.03 o 
   2   7   0       11.35       12.72      1.51 o 
   3   7   0       25.26       22.21      1.92 o 
   4   7   0        4.64        6.42      1.26 o 
   5   7   0        0.67        0.73      0.80 o 
   6   7   0        0.16        0.46      0.75 o 
   7   7   0        1.31        1.24      0.81 o 
   0   8   0        7.85       11.47      2.16 o 
   1   8   0       28.31       28.87      2.45 o 
   2   8   0        1.31        0.61      0.79 o 
   3   8   0       30.45       33.09      3.15 o 
   4   8   0        0.32        1.04      0.64 o 
   5   8   0       13.62       15.42      2.24 o 
   1   9   0        0.00        0.17      0.37 o 
   2   9   0       29.38       30.37      3.19 o 
   3   9   0        8.03        8.67      1.74 o 
  -9   0   1       88.28       99.89      6.57 o 
  -7   0   1      183.49      211.78      8.15 o 
  -5   0   1       52.16       53.83      4.88 o 
  -3   0   1      260.24      242.04      4.39 o 
  -1   0   1      433.75      343.51      6.05 o 
   1   0   1        1.80        3.11      0.51 o 
   3   0   1       78.87       74.58      1.75 o 
   5   0   1      126.71      121.29      3.78 o 
   7   0   1       12.82       14.22      2.07 o 
   9   0   1       42.28       47.97      4.55 o 
 -10   1   1        7.56        7.23      1.97 o 
  -9   1   1       27.31       30.21      2.96 o 
  -8   1   1       21.70       26.34      3.14 o 
  -7   1   1       12.70       15.61      2.24 o 
  -6   1   1       44.05       40.38      2.13 o 
  -5   1   1        4.50        4.01      0.64 o 
  -4   1   1      114.92      113.65      2.25 o 
  -3   1   1       15.03       18.09      0.81 o 
  -2   1   1      623.33      581.21      3.72 o 
  -1   1   1     6342.54     5880.23     46.13 o 
   0   1   1      617.97      554.77      8.62 o 
   1   1   1      853.44      803.88      6.79 o 
   2   1   1    11576.66    11022.90     44.06 o 
   3   1   1        0.66        0.59      0.12 o 
   4   1   1       36.76       33.23      0.97 o 
   5   1   1       10.99       11.29      0.62 o 
   6   1   1      165.61      164.93      4.58 o 
   7   1   1       15.41       16.07      1.81 o 
   8   1   1        0.16       -0.21      0.65 o 
   9   1   1        6.86        7.14      1.51 o 
  10   1   1        7.38        8.72      1.77 o 
  -9   2   1        6.04        5.92      2.53 o 
  -8   2   1       12.91       13.36      3.27 o 
  -7   2   1        0.03        0.56      0.64 o 
  -6   2   1       20.82       19.64      1.03 o 
  -5   2   1      553.65      529.34     14.24 o 
  -4   2   1      819.21      822.74      8.61 o 
  -3   2   1        8.25       10.64      1.02 o 
  -2   2   1       50.21       53.88      2.52 o 
  -1   2   1        4.98        4.03      0.55 o 
   0   2   1      865.89      862.64      6.86 o 
   1   2   1        3.50        6.29      0.52 o 
   2   2   1      347.25      359.69      3.53 o 
   3   2   1      524.64      506.20     10.18 o 
   4   2   1     1000.54      992.14      9.58 o 
   5   2   1       16.74       18.09      0.86 o 
   6   2   1       17.08       17.29      1.30 o 
   7   2   1       26.57       26.66      2.22 o 
   8   2   1        1.22        1.74      0.92 o 
   9   2   1        0.13        0.45      0.57 o 
  -9   3   1        1.22        2.18      1.63 o 
  -8   3   1        2.71        6.70      2.57 o 
  -7   3   1       34.33       30.77      2.37 o 
  -6   3   1        1.83        1.52      0.33 o 
  -5   3   1       15.20       15.42      1.11 o 
  -4   3   1       27.52       27.79      1.76 o 
  -3   3   1        6.57        6.71      1.15 o 
  -2   3   1      198.80      222.74      9.32 o 
  -1   3   1      159.72      181.30     13.01 o 
   0   3   1      293.75      308.75      4.47 o 
   1   3   1      114.52      122.50      2.89 o 
   2   3   1       26.09       25.52      2.13 o 
   3   3   1       54.98       55.07      3.41 o 
   4   3   1      217.50      209.55      4.66 o 
   5   3   1       24.41       26.09      1.77 o 
   6   3   1        4.36        3.06      0.73 o 
   7   3   1       21.82       19.88      1.90 o 
   8   3   1       14.49       13.41      3.48 o 
   9   3   1        2.64        2.61      1.57 o 
  -9   4   1        0.36        0.65      0.78 o 
  -8   4   1       76.91       79.06      5.74 o 
  -7   4   1       62.71       57.60      3.52 o 
  -6   4   1       37.82       35.73      2.69 o 
  -5   4   1       72.56       73.53      3.20 o 
  -4   4   1       43.99       35.05      2.21 o 
  -3   4   1       10.68       11.99      1.52 o 
  -2   4   1      156.79      183.38      9.56 o 
  -1   4   1       25.89       29.52      2.45 o 
   0   4   1       72.49       82.31      2.68 o 
   1   4   1       27.48       33.40      2.77 o 
   2   4   1      247.69      280.63      6.02 o 
   3   4   1      309.61      309.01      5.17 o 
   4   4   1       17.43       15.32      1.74 o 
   5   4   1        0.43        0.06      0.30 o 
   6   4   1       34.44       32.79      2.57 o 
   7   4   1        5.86        6.19      1.12 o 
   8   4   1       22.27       29.12      5.38 o 
   9   4   1       16.18       15.15      4.10 o 
  -8   5   1        0.17        1.18      1.46 o 
  -7   5   1       11.67       10.56      1.64 o 
  -6   5   1       94.04       90.28      4.67 o 
  -5   5   1        7.36        7.18      1.12 o 
  -4   5   1      301.21      299.01     10.10 o 
  -3   5   1      320.70      349.95      7.83 o 
  -2   5   1       70.20       72.21      3.40 o 
  -1   5   1       65.96       74.42      3.47 o 
   0   5   1       13.44       17.23      1.62 o 
   1   5   1        9.07       14.30      1.47 o 
   2   5   1        5.74        6.14      0.97 o 
   3   5   1      110.46      111.04      4.11 o 
   4   5   1       17.55       16.86      1.62 o 
   5   5   1       26.14       17.18      6.95 o 
   6   5   1       35.07       29.75      3.39 o 
   7   5   1       13.06       13.68      1.92 o 
   8   5   1        4.13        2.95      1.75 o 
  -8   6   1        7.05        6.54      1.88 o 
  -7   6   1        9.25        6.70      1.67 o 
  -6   6   1        0.11       -0.36      0.46 o 
  -5   6   1       21.39       22.65      3.27 o 
  -4   6   1        5.69        7.19      1.26 o 
  -3   6   1        0.26        0.52      0.44 o 
  -2   6   1      195.70      208.37      6.32 o 
  -1   6   1      236.42      261.10      7.11 o 
   0   6   1       12.49       10.75      1.46 o 
   1   6   1       30.65       33.37      2.50 o 
   2   6   1        4.52        4.26      1.07 o 
   3   6   1      287.46      298.88      7.52 o 
   4   6   1        0.01       -0.26      0.36 o 
   5   6   1       13.00        6.37      4.46 o 
   6   6   1        4.28        4.00      1.34 o 
   7   6   1       22.04       20.49      2.45 o 
  -7   7   1        0.49        1.18      0.60 o 
  -6   7   1        1.28        0.83      0.63 o 
  -5   7   1        6.16        6.15      1.24 o 
  -4   7   1       11.52       12.55      1.44 o 
  -3   7   1       22.80       23.11      2.26 o 
  -2   7   1       12.96       12.29      1.44 o 
  -1   7   1      140.51      153.82      7.50 o 
   0   7   1        6.55        6.42      1.14 o 
   1   7   1      572.42      602.15     11.73 o 
   2   7   1       10.62       10.34      1.53 o 
   3   7   1        0.66       -0.05      0.35 o 
   4   7   1        0.46        1.14      0.54 o 
   5   7   1       24.87       26.08      3.52 o 
   6   7   1        1.15       -0.55      0.56 o 
   7   7   1       24.60       24.47      3.69 o 
  -5   8   1        3.37        1.36      0.91 o 
  -4   8   1       15.94       15.32      2.21 o 
  -3   8   1        5.98        3.70      1.02 o 
  -2   8   1        0.24        1.36      0.60 o 
  -1   8   1        1.28        0.72      0.50 o 
   0   8   1       79.16       84.03      4.15 o 
   1   8   1      178.23      192.33      7.25 o 
   2   8   1        0.15       -0.85      0.89 o 
   3   8   1        0.03        0.38      0.60 o 
   4   8   1       11.13       12.12      2.65 o 
   5   8   1        1.16        0.60      0.66 o 
  -3   9   1        0.35        0.72      0.80 o 
  -2   9   1        0.70       -0.18      0.75 o 
  -1   9   1        2.38        0.95      0.68 o 
   0   9   1        6.37        7.01      1.30 o 
   1   9   1        0.40        0.68      0.43 o 
   2   9   1        8.00        7.31      1.53 o 
   3   9   1        0.22        0.01      0.84 o 
  -8   0   2        0.51        0.87      0.66 o 
  -6   0   2        2.41        4.23      1.57 o 
  -4   0   2      330.91      319.36     11.23 o 
  -2   0   2       78.51       68.72      2.20 o 
   0   0   2      950.32      847.46      9.75 o 
   2   0   2     2502.39     2256.25     10.92 o 
   4   0   2      330.13      301.91      8.81 o 
   6   0   2        9.79       10.44      1.40 o 
   8   0   2      173.09      192.66      8.54 o 
  10   0   2        2.06       -0.09      1.06 o 
 -10   1   2       15.48       19.41      4.66 o 
  -9   1   2        1.51        0.68      0.57 o 
  -8   1   2        4.52        4.11      1.31 o 
  -7   1   2       36.80       40.10      3.48 o 
  -6   1   2        0.51        0.60      0.40 o 
  -5   1   2      285.77      285.13     11.46 o 
  -4   1   2        5.03        4.90      0.53 o 
  -3   1   2      222.83      229.33      3.65 o 
  -2   1   2      326.09      311.18      2.78 o 
  -1   1   2     3468.22     3251.02     17.61 o 
   0   1   2      901.98      879.45      5.02 o 
   1   1   2        1.41        1.14      0.21 o 
   2   1   2    11383.27    10831.10     42.46 o 
   3   1   2       59.02       52.57      1.17 o 
   4   1   2      216.29      204.47      4.17 o 
   5   1   2       31.55       30.09      1.12 o 
   6   1   2       21.78       19.05      1.01 o 
   7   1   2        1.00        2.15      0.72 o 
   8   1   2       20.06       23.18      2.32 o 
   9   1   2       15.17       16.88      2.28 o 
  10   1   2       10.12        8.50      2.40 o 
  -9   2   2       12.96       14.69      3.91 o 
  -8   2   2        0.84        1.73      1.47 o 
  -7   2   2       42.03       36.74      5.26 o 
  -6   2   2      101.06      100.11      2.67 o 
  -5   2   2      201.31      199.15      3.52 o 
  -4   2   2      123.90      134.95      2.32 o 
  -3   2   2      592.83      671.44      4.91 o 
  -2   2   2       64.38       62.26      2.41 o 
  -1   2   2       89.49       72.30      1.90 o 
   0   2   2      242.76      232.99      3.16 o 
   1   2   2        5.29       11.76      0.54 o 
   2   2   2       47.90       44.30      1.33 o 
   3   2   2       68.84       66.58      1.48 o 
   4   2   2      861.51      880.14      6.38 o 
   5   2   2       38.16       38.02      1.34 o 
   6   2   2       47.99       45.24      1.44 o 
   7   2   2        2.31        2.94      1.02 o 
   8   2   2        1.33        2.58      1.87 o 
   9   2   2        2.76        2.96      1.25 o 
  -9   3   2        9.71       10.96      3.59 o 
  -8   3   2        5.55        4.75      2.08 o 
  -7   3   2        0.14        0.34      0.25 o 
  -6   3   2      108.00      104.07      4.21 o 
  -5   3   2       82.06       78.00      2.61 o 
  -4   3   2       35.74       33.78      2.22 o 
  -3   3   2      830.93      861.89     18.13 o 
  -2   3   2      992.14     1077.78     16.08 o 
  -1   3   2      229.83      225.12      7.57 o 
   0   3   2       15.49       14.28      1.11 o 
   1   3   2      276.98      308.05      5.88 o 
   2   3   2       17.97       18.08      1.01 o 
   3   3   2       12.37       10.45      0.89 o 
   4   3   2      127.67      128.06      4.04 o 
   5   3   2        0.16        0.27      0.34 o 
   6   3   2       21.76       16.57      1.68 o 
   7   3   2        0.03        0.09      0.28 o 
   8   3   2       33.72       43.13      6.13 o 
   9   3   2        0.04        0.55      0.93 o 
  -9   4   2        0.53        0.96      1.06 o 
  -8   4   2       10.43       14.12      2.52 o 
  -7   4   2       40.74       35.19      2.91 o 
  -6   4   2       39.24       36.65      2.74 o 
  -5   4   2        3.40        4.54      0.71 o 
  -4   4   2       47.22       47.30      3.11 o 
  -3   4   2        1.72        1.33      0.34 o 
  -2   4   2      157.82      169.38      5.67 o 
  -1   4   2      819.74      921.17     49.63 o 
   0   4   2       12.55       13.56      1.09 o 
   1   4   2      205.30      202.83      4.86 o 
   2   4   2        0.07        0.06      0.22 o 
   3   4   2       68.95       72.14      2.11 o 
   4   4   2       16.49       15.88      2.07 o 
   5   4   2       20.90       21.33      2.65 o 
   6   4   2        0.87        0.71      0.42 o 
   7   4   2      104.29      110.90      4.89 o 
   8   4   2        0.44        0.68      0.92 o 
   9   4   2       25.23       25.48      5.37 o 
  -8   5   2        3.67        4.17      1.39 o 
  -7   5   2       16.99       14.17      1.93 o 
  -6   5   2       10.21        7.73      1.40 o 
  -5   5   2       18.29       22.69      2.03 o 
  -4   5   2       21.43       21.50      1.96 o 
  -3   5   2      157.65      147.66      6.81 o 
  -2   5   2        3.64        2.66      0.92 o 
  -1   5   2       10.83       12.53      1.47 o 
   0   5   2       63.95       83.03      3.63 o 
   1   5   2       41.20       39.54      2.47 o 
   2   5   2       29.89       34.71      2.24 o 
   3   5   2       96.82       96.90      2.89 o 
   4   5   2      195.74      190.38      8.35 o 
   5   5   2      460.30      440.11     17.95 o 
   6   5   2       11.23        8.32      1.82 o 
   7   5   2        5.89        7.04      1.32 o 
   8   5   2        1.25        0.35      0.71 o 
  -7   6   2        0.18        0.13      0.34 o 
  -6   6   2        2.07        1.16      1.06 o 
  -5   6   2        1.30        0.53      0.33 o 
  -4   6   2       19.89       20.06      2.09 o 
  -3   6   2       13.67       14.36      2.07 o 
  -2   6   2      182.72      181.21      6.04 o 
  -1   6   2        2.64        2.88      0.79 o 
   0   6   2       21.06       23.14      2.10 o 
   1   6   2        6.96        6.70      1.20 o 
   2   6   2       55.99       59.04      3.26 o 
   3   6   2      320.97      330.25      7.50 o 
   4   6   2        8.80        9.33      1.94 o 
   5   6   2        0.03       -0.38      0.46 o 
   6   6   2        2.32        2.65      0.98 o 
   7   6   2        4.27        1.62      0.93 o 
  -6   7   2       18.96       19.98      3.18 o 
  -5   7   2        0.17        0.66      0.41 o 
  -4   7   2       27.56       26.12      2.21 o 
  -3   7   2        1.80        0.94      0.41 o 
  -2   7   2       30.05       29.62      2.61 o 
  -1   7   2        0.72        0.50      0.58 o 
   0   7   2      243.70      255.17      7.97 o 
   1   7   2       21.80       25.08      2.59 o 
   2   7   2       36.29       39.43      3.01 o 
   3   7   2       15.43       19.17      2.95 o 
   4   7   2        1.53        1.05      0.95 o 
   5   7   2        8.61        9.71      2.34 o 
   6   7   2        1.81        0.56      0.69 o 
  -5   8   2        0.99        0.59      0.87 o 
  -4   8   2        7.15        3.75      1.12 o 
  -3   8   2        7.74        6.86      1.20 o 
  -2   8   2       33.30       33.93      2.65 o 
  -1   8   2        4.41        1.54      0.98 o 
   0   8   2       30.33       24.14      2.57 o 
   1   8   2      181.70      188.42      7.10 o 
   2   8   2       16.74       14.83      2.65 o 
   3   8   2        6.89        3.58      1.26 o 
   4   8   2        0.01       -0.77      0.93 o 
   5   8   2        8.31        7.82      2.96 o 
  -3   9   2        6.34        6.82      1.52 o 
  -2   9   2        8.50        8.77      1.44 o 
  -1   9   2        8.13        6.25      1.22 o 
   0   9   2        1.98        1.83      0.67 o 
   1   9   2        0.28       -0.79      1.04 o 
   2   9   2        2.77        4.64      1.51 o 
   3   9   2       50.31       63.17      6.09 o 
  -7   0   3       86.81       87.57      5.14 o 
  -5   0   3       36.60       34.45      4.25 o 
  -3   0   3      617.27      639.74     14.94 o 
  -1   0   3     2783.07     2543.50     28.00 o 
   1   0   3    29068.44    26659.76     59.66 o 
   3   0   3      316.47      291.50      5.50 o 
   5   0   3       12.76       11.21      1.32 o 
   7   0   3        3.64        3.31      1.05 o 
   9   0   3        0.60       -0.76      1.47 o 
  -9   1   3        0.03        0.17      0.51 o 
  -8   1   3       70.26       80.40      5.31 o 
  -7   1   3       95.23      102.54      5.49 o 
  -6   1   3        0.30        0.17      0.26 o 
  -5   1   3      222.01      235.37      3.83 o 
  -4   1   3       90.13      100.38      2.95 o 
  -3   1   3     1381.16     1396.25     16.91 o 
  -2   1   3      227.58      207.47      2.67 o 
  -1   1   3       64.30       54.15      1.21 o 
   0   1   3      152.42      140.82      2.26 o 
   1   1   3       43.05       43.97      1.35 o 
   2   1   3      335.81      346.24      3.08 o 
   3   1   3      348.16      354.46      3.92 o 
   4   1   3      100.69       88.99      1.62 o 
   5   1   3        3.47        2.89      0.33 o 
   6   1   3        0.79        0.76      0.26 o 
   7   1   3       37.10       36.06      2.66 o 
   8   1   3       15.46       15.88      2.12 o 
   9   1   3        1.44        0.51      0.61 o 
  -9   2   3        6.08       10.05      3.34 o 
  -8   2   3        4.02        2.41      1.80 o 
  -7   2   3        3.18        4.25      2.07 o 
  -6   2   3        1.51        1.21      0.40 o 
  -5   2   3        1.06        2.43      0.66 o 
  -4   2   3       85.37       93.29      2.21 o 
  -3   2   3      502.50      527.13      4.87 o 
  -2   2   3      162.04      180.53      3.22 o 
  -1   2   3      332.28      336.02      3.86 o 
   0   2   3       74.67       71.94      1.88 o 
   1   2   3      123.83      132.10      2.46 o 
   2   2   3        5.72        5.20      0.59 o 
   3   2   3        3.08        2.94      0.50 o 
   4   2   3      903.61      876.54     17.33 o 
   5   2   3        0.23        0.33      0.20 o 
   6   2   3      165.20      164.80      4.24 o 
   7   2   3        0.33        1.18      0.59 o 
   8   2   3        0.48        1.44      0.95 o 
   9   2   3        0.01        1.05      1.14 o 
  -9   3   3        4.24        4.06      2.07 o 
  -8   3   3       28.08       26.52      5.09 o 
  -7   3   3       38.38       40.50      3.89 o 
  -6   3   3       86.22       90.85      4.49 o 
  -5   3   3        2.10        2.01      0.86 o 
  -4   3   3       27.52       22.54      1.38 o 
  -3   3   3       23.00       69.40      3.96 o 
  -2   3   3      337.75      401.96      9.27 o 
  -1   3   3      219.58      238.57      5.89 o 
   0   3   3      114.65      112.75      4.15 o 
   1   3   3      553.75      587.71     10.83 o 
   2   3   3        0.11        0.86      0.31 o 
   3   3   3        0.29        8.18      1.63 o 
   4   3   3      131.19      136.28      5.89 o 
   5   3   3      135.26      121.13      3.13 o 
   6   3   3      287.09      347.17      7.62 o 
   7   3   3        7.84        9.44      1.75 o 
   8   3   3        0.33        1.07      1.20 o 
   9   3   3        0.13        2.25      1.50 o 
  -9   4   3        3.50        4.77      2.66 o 
  -8   4   3        0.05       -0.17      0.64 o 
  -7   4   3       12.12        9.97      1.46 o 
  -6   4   3       28.39       27.58      2.38 o 
  -5   4   3       14.04       14.96      1.31 o 
  -4   4   3        0.07        0.00      0.27 o 
  -3   4   3        3.48        2.75      0.52 o 
  -2   4   3       53.33       57.91      4.55 o 
  -1   4   3      982.63     1113.48     15.86 o 
   0   4   3      568.90      580.46     14.09 o 
   1   4   3        4.71        7.12      0.73 o 
   2   4   3        5.36        6.01      0.64 o 
   3   4   3       18.20       19.93      1.58 o 
   4   4   3        6.95        8.85      0.97 o 
   5   4   3       97.66       92.29      5.57 o 
   6   4   3        8.87        9.83      1.93 o 
   7   4   3       53.89       53.94      4.55 o 
   8   4   3        1.86        2.59      1.52 o 
   9   4   3        0.00        0.65      1.36 o 
  -8   5   3        0.10        0.21      1.27 o 
  -7   5   3       27.30       30.31      2.82 o 
  -6   5   3       58.54       57.92      4.07 o 
  -5   5   3      106.52       98.23      4.24 o 
  -4   5   3        0.59        1.32      0.62 o 
  -3   5   3        0.29        0.34      0.19 o 
  -2   5   3       26.27       32.74      2.84 o 
  -1   5   3       30.01       30.38      2.67 o 
   0   5   3      105.91      107.23      4.16 o 
   1   5   3       36.75       28.78      5.37 o 
   2   5   3       20.10       20.33      1.66 o 
   3   5   3        7.34        5.91      0.67 o 
   4   5   3       49.41       55.84      2.64 o 
   5   5   3       65.78       73.50      7.17 o 
   6   5   3        0.61        1.28      2.29 o 
   7   5   3        0.15       -0.98      0.98 o 
   8   5   3        0.33        1.84      1.60 o 
  -7   6   3       25.43       26.94      2.84 o 
  -6   6   3       37.13       40.65      4.02 o 
  -5   6   3       13.38       12.85      1.67 o 
  -4   6   3      271.73      255.60     11.83 o 
  -3   6   3        0.54        0.24      0.53 o 
  -2   6   3       75.83       76.72      4.81 o 
  -1   6   3       16.89       15.93      1.78 o 
   0   6   3       57.65       63.04      3.56 o 
   1   6   3       24.69       27.98      2.28 o 
   2   6   3       20.63       18.86      2.04 o 
   3   6   3      211.00      208.99      4.63 o 
   4   6   3       27.44       28.34      3.40 o 
   5   6   3        5.45        4.62      1.41 o 
   6   6   3       28.68       30.30      4.43 o 
   7   6   3       20.06       17.05      2.92 o 
  -6   7   3        0.01       -0.20      0.81 o 
  -5   7   3        1.73        0.28      0.77 o 
  -4   7   3        1.86        0.78      0.41 o 
  -3   7   3       16.61       16.21      1.99 o 
  -2   7   3       12.42        9.24      1.60 o 
  -1   7   3        1.67        0.87      0.55 o 
   0   7   3      325.30      332.05     12.96 o 
   1   7   3       27.85       29.69      2.58 o 
   2   7   3       53.36       45.70      3.07 o 
   3   7   3       11.90       12.52      2.42 o 
   4   7   3        0.63       -0.11      0.80 o 
   5   7   3        4.45        4.93      1.75 o 
   6   7   3        2.48        2.91      2.54 o 
  -5   8   3        3.74        4.40      2.21 o 
  -4   8   3       23.64       26.53      2.88 o 
  -3   8   3        1.94        2.25      0.68 o 
  -2   8   3        4.79        5.59      1.50 o 
  -1   8   3        3.54        4.50      1.15 o 
   0   8   3        8.31       10.28      1.64 o 
   1   8   3       12.75       13.62      3.15 o 
   2   8   3        8.22        8.19      2.00 o 
   3   8   3       49.65       55.82      6.83 o 
   4   8   3        8.87        8.18      2.21 o 
   5   8   3        4.48        4.76      1.75 o 
  -3   9   3        5.50        2.90      1.32 o 
  -2   9   3        0.31       -0.11      0.40 o 
  -1   9   3        4.98        4.66      1.31 o 
   0   9   3       15.07       17.33      2.93 o 
   1   9   3        2.25        1.15      1.79 o 
   2   9   3       12.42       20.41      3.39 o 
   3   9   3       57.88       66.33      9.03 o 
  -8   0   4      457.76      523.69     17.18 o 
  -6   0   4       11.17       12.54      2.88 o 
  -2   0   4       35.99       44.82      2.09 o 
   0   0   4      552.65      546.26      6.59 o 
   2   0   4     1251.36     1182.03     14.01 o 
   4   0   4      180.94      179.88      4.67 o 
   6   0   4       41.90       43.35      3.45 o 
   8   0   4        5.24        4.14      1.26 o 
  -9   1   4        4.94        2.52      1.93 o 
  -8   1   4       78.58       81.22      8.69 o 
  -7   1   4      134.52      149.76      4.94 o 
  -6   1   4       26.98       27.38      1.36 o 
  -5   1   4       97.60       95.56      3.24 o 
  -4   1   4      104.10      112.10      2.22 o 
  -3   1   4      198.48      207.60      5.24 o 
  -2   1   4        1.43        1.64      0.29 o 
  -1   1   4       62.61       60.38      1.46 o 
   0   1   4      359.26      350.15      3.21 o 
   1   1   4     1139.07     1052.30     10.00 o 
   2   1   4      288.93      272.59      2.90 o 
   3   1   4     1403.66     1453.01     26.43 o 
   4   1   4      191.86      167.89      6.57 o 
   5   1   4        1.22        0.37      0.25 o 
   6   1   4        4.61        3.10      0.71 o 
   7   1   4       14.44       14.23      1.65 o 
   8   1   4        8.46       10.61      1.73 o 
   9   1   4        0.60        0.03      0.67 o 
  -9   2   4        0.80        2.18      1.68 o 
  -8   2   4        0.34        0.26      0.58 o 
  -7   2   4        6.79        6.46      2.29 o 
  -6   2   4       33.30       29.51      1.78 o 
  -5   2   4       37.05       38.47      2.26 o 
  -4   2   4      378.60      414.30      8.76 o 
  -3   2   4      344.38      338.21      3.29 o 
  -2   2   4       16.08       13.43      0.77 o 
  -1   2   4      267.05      277.62      3.84 o 
   0   2   4        7.24        6.80      0.53 o 
   1   2   4      709.47      682.43      7.84 o 
   2   2   4        9.76        7.45      0.75 o 
   3   2   4      347.11      375.59      5.61 o 
   4   2   4      664.54      672.23      8.11 o 
   5   2   4      150.68      138.59      2.86 o 
   6   2   4       42.00       37.48      2.16 o 
   7   2   4       22.45       28.15      3.22 o 
   8   2   4        0.24        1.04      0.92 o 
   9   2   4        1.44        4.29      1.56 o 
  -9   3   4        0.28        0.16      1.33 o 
  -8   3   4        6.64        9.26      3.01 o 
  -7   3   4       16.27       13.83      3.63 o 
  -6   3   4       34.95       37.66      2.60 o 
  -5   3   4        1.17        0.64      0.47 o 
  -4   3   4       27.28       31.75      1.64 o 
  -3   3   4      124.47      125.74      3.25 o 
  -2   3   4        9.09        9.57      0.85 o 
  -1   3   4      483.02      485.49      7.57 o 
   0   3   4      239.27      275.56      6.98 o 
   1   3   4      619.53      652.05      5.93 o 
   2   3   4       56.27       56.65      2.68 o 
   3   3   4       46.05       39.99      2.26 o 
   4   3   4       12.59       11.22      2.97 o 
   5   3   4       29.20       29.55      3.06 o 
   6   3   4      155.45      147.31      4.91 o 
   7   3   4       25.35       25.69      3.04 o 
   8   3   4        0.26        0.28      0.68 o 
   9   3   4       25.12       25.27      5.03 o 
  -8   4   4        3.36        4.76      2.45 o 
  -7   4   4       34.87       26.18      3.37 o 
  -6   4   4       53.20       49.39      3.27 o 
  -5   4   4       44.32       43.90      2.65 o 
  -4   4   4        1.10       25.23      3.05 o 
  -3   4   4      137.69      122.37      3.84 o 
  -2   4   4       40.02       29.11      1.91 o 
  -1   4   4       33.89       41.63      2.87 o 
   0   4   4       41.77       45.33      2.28 o 
   1   4   4        3.08        2.86      0.45 o 
   2   4   4       12.62       12.30      0.89 o 
   3   4   4       30.60       30.20      2.10 o 
   4   4   4       25.18       29.29      2.02 o 
   5   4   4        8.07        7.02      1.60 o 
   6   4   4       38.47       36.63      6.57 o 
   7   4   4      119.90      116.16      6.90 o 
   8   4   4       39.79       59.41      7.66 o 
  -8   5   4        0.85        0.49      3.33 o 
  -7   5   4       10.26        6.48      1.76 o 
  -6   5   4       54.97       51.19      3.61 o 
  -5   5   4      282.76      268.83      8.18 o 
  -4   5   4        0.21        0.86      1.24 o 
  -3   5   4       13.60       11.66      1.78 o 
  -2   5   4      250.33      263.27      8.32 o 
  -1   5   4        3.72        5.01      1.17 o 
   0   5   4        3.12        3.31      0.71 o 
   1   5   4        0.60        0.58      0.33 o 
   2   5   4      124.14      130.18      3.47 o 
   3   5   4       23.62       20.91      1.89 o 
   4   5   4       37.64       34.44      2.29 o 
   5   5   4      101.78      100.46      6.45 o 
   6   5   4       12.72       13.59      2.49 o 
   7   5   4       23.94       21.89      3.25 o 
   8   5   4        0.86        0.21      0.60 o 
  -7   6   4       34.91       37.15      4.51 o 
  -6   6   4       50.34       54.48      3.98 o 
  -5   6   4        8.08        9.54      1.76 o 
  -4   6   4        0.61        0.39      0.37 o 
  -3   6   4        7.84        6.12      1.73 o 
  -2   6   4       34.51       34.73      3.31 o 
  -1   6   4        0.23        0.04      0.39 o 
   0   6   4      135.19      136.01      5.19 o 
   1   6   4       44.04       42.84      2.80 o 
   2   6   4        4.37        4.56      0.89 o 
   3   6   4        0.25       -0.17      0.27 o 
   4   6   4       60.80       51.14      4.68 o 
   5   6   4        2.08        1.54      0.80 o 
   6   6   4        1.80        1.91      1.12 o 
   7   6   4        7.94        8.23      2.03 o 
  -6   7   4        0.28        0.64      0.56 o 
  -5   7   4        0.01        0.30      0.93 o 
  -4   7   4       11.16        9.93      2.01 o 
  -3   7   4        0.06        0.58      0.62 o 
  -2   7   4      141.16      136.23      5.89 o 
  -1   7   4       32.18       27.73      2.60 o 
   0   7   4        4.42        6.06      1.18 o 
   1   7   4        2.97        2.48      0.90 o 
   2   7   4      115.20      112.03      7.03 o 
   3   7   4       10.02       11.63      2.28 o 
   4   7   4       16.09       14.34      2.76 o 
   5   7   4        0.59        2.48      1.84 o 
   6   7   4        3.90        4.39      1.66 o 
  -5   8   4        1.48        2.30      1.44 o 
  -4   8   4        2.00        1.90      0.46 o 
  -3   8   4       12.95       11.39      1.88 o 
  -2   8   4       20.02       18.17      2.28 o 
  -1   8   4        9.52       11.07      1.76 o 
   0   8   4        0.40        2.74      0.93 o 
   1   8   4        5.97        6.07      1.96 o 
   2   8   4      180.79      188.43      9.82 o 
   3   8   4       15.48       12.64      2.64 o 
   4   8   4       13.05       17.81      3.22 o 
   5   8   4        5.54        5.68      2.29 o 
  -3   9   4        1.86       -0.11      0.46 o 
  -2   9   4        7.41        7.95      1.63 o 
  -1   9   4        1.52        1.37      0.91 o 
   0   9   4        4.61        2.91      1.97 o 
   1   9   4        2.49        2.16      0.95 o 
   2   9   4        3.98        3.33      2.30 o 
   3   9   4       20.91       20.01      3.48 o 
  -7   0   5        0.80        0.99      1.20 o 
  -5   0   5        0.77        2.47      1.27 o 
  -3   0   5      147.67      144.47      7.03 o 
  -1   0   5     1744.19     1755.78     18.19 o 
   1   0   5      660.21      659.50      7.12 o 
   3   0   5        2.07        0.43      0.32 o 
   5   0   5        1.19        1.45      1.25 o 
   7   0   5        0.02       -0.37      0.37 o 
   9   0   5       19.88       19.07      4.74 o 
  -8   1   5        9.69       10.15      3.06 o 
  -7   1   5        0.47        0.67      0.31 o 
  -6   1   5      249.91      261.60      5.79 o 
  -5   1   5        0.01        0.35      0.34 o 
  -4   1   5       73.08       87.91      2.86 o 
  -3   1   5        1.57        0.99      0.38 o 
  -2   1   5      305.81      332.90      4.56 o 
  -1   1   5       74.27       77.24      1.52 o 
   0   1   5       11.56        9.01      0.56 o 
   1   1   5      462.17      462.57      7.52 o 
   2   1   5      198.69      193.60      3.47 o 
   3   1   5     2379.43     2243.93     16.86 o 
   4   1   5       42.75       43.96      2.25 o 
   5   1   5       40.32       43.47      2.46 o 
   6   1   5        6.43        5.82      0.97 o 
   7   1   5        0.00       -0.05      0.59 o 
   8   1   5        8.12        8.42      1.55 o 
   9   1   5        1.09        0.57      0.53 o 
  -9   2   5        0.11        0.32      0.67 o 
  -8   2   5        0.03       -1.74      1.74 o 
  -7   2   5        0.27        1.19      1.56 o 
  -6   2   5      300.28      300.12      8.88 o 
  -5   2   5      265.30      264.84      6.45 o 
  -4   2   5      531.81      561.94      9.79 o 
  -3   2   5      282.34      299.57      7.16 o 
  -2   2   5       68.18       72.74      1.98 o 
  -1   2   5        0.40        0.39      0.30 o 
   0   2   5       25.86       22.13      1.53 o 
   1   2   5       31.89       25.46      1.48 o 
   2   2   5        0.82        1.00      0.32 o 
   3   2   5      334.95      343.14      5.65 o 
   4   2   5       22.02       19.38      2.16 o 
   5   2   5      250.03      232.11     11.57 o 
   6   2   5       21.90       20.44      2.74 o 
   7   2   5        0.36        1.77      1.73 o 
   8   2   5        0.06        0.47      0.86 o 
   9   2   5        7.78        8.24      1.69 o 
  -9   3   5        5.02        7.15      2.91 o 
  -8   3   5        1.03        1.71      1.66 o 
  -7   3   5       24.32       24.70      4.84 o 
  -6   3   5       24.47       22.26      2.92 o 
  -5   3   5       23.62       24.45      2.90 o 
  -4   3   5       18.25       18.63      1.24 o 
  -3   3   5       38.47       36.67      1.90 o 
  -2   3   5       58.35       65.02      3.52 o 
  -1   3   5      561.24      603.81     10.42 o 
   0   3   5        0.59        1.65      0.44 o 
   1   3   5       27.12       28.74      1.68 o 
   2   3   5      161.40      174.77      5.02 o 
   3   3   5       36.94       35.69      2.31 o 
   4   3   5        1.00        0.81      0.65 o 
   5   3   5       33.67       32.83      3.30 o 
   6   3   5       49.65       43.64      3.98 o 
   7   3   5        0.00       -0.78      1.02 o 
   8   3   5       28.79       24.57      4.67 o 
   9   3   5       35.50       46.95      6.85 o 
  -8   4   5        1.39        3.00      2.05 o 
  -7   4   5        0.39        1.03      0.84 o 
  -6   4   5       16.56       15.15      2.48 o 
  -5   4   5      161.18      157.29      5.21 o 
  -4   4   5       63.67       65.77      3.40 o 
  -3   4   5      109.70      121.77      5.41 o 
  -2   4   5       46.84       47.20      3.29 o 
  -1   4   5       44.24       45.66      3.10 o 
   0   4   5      630.50      671.66      9.09 o 
   1   4   5      149.52      160.57      4.76 o 
   2   4   5       39.95       37.93      3.57 o 
   3   4   5        0.16        0.27      0.40 o 
   4   4   5       34.51       33.26      2.35 o 
   5   4   5       20.93       22.21      2.87 o 
   6   4   5       39.08       43.03      4.22 o 
   7   4   5       12.63       13.66      2.55 o 
   8   4   5       85.10       82.40      6.08 o 
  -8   5   5        2.02        1.26      1.43 o 
  -7   5   5        0.05       -0.40      1.24 o 
  -6   5   5        0.80        0.63      2.67 o 
  -5   5   5        4.35       10.31      1.90 o 
  -4   5   5      162.53      182.76      7.34 o 
  -3   5   5       47.41       53.37      3.95 o 
  -2   5   5      143.50      136.06      6.14 o 
  -1   5   5        7.10        9.25      1.81 o 
   0   5   5        6.68       10.53      1.57 o 
   1   5   5      101.09      105.71      3.24 o 
   2   5   5       76.48       73.90      2.58 o 
   3   5   5        0.08       -0.37      0.37 o 
   4   5   5        2.40        1.35      0.83 o 
   5   5   5       60.83       56.15      4.86 o 
   6   5   5       68.68       64.15      5.40 o 
   7   5   5        4.53        4.79      1.50 o 
   8   5   5        8.50        7.50      1.93 o 
  -7   6   5       35.32       34.77      4.37 o 
  -6   6   5        2.68        3.68      1.07 o 
  -5   6   5       12.56       13.39      2.42 o 
  -4   6   5        3.29        3.19      1.08 o 
  -3   6   5      157.04      149.87      7.23 o 
  -2   6   5        3.96        5.82      1.40 o 
  -1   6   5       14.26       12.50      1.98 o 
   0   6   5       53.28       50.56      3.20 o 
   1   6   5        5.34        4.78      1.01 o 
   2   6   5      103.39      103.79      4.81 o 
   3   6   5        6.31        6.86      1.11 o 
   4   6   5       20.98       21.24      3.08 o 
   5   6   5        8.60       10.77      2.31 o 
   6   6   5        2.64        3.84      1.48 o 
   7   6   5        0.20        0.93      1.72 o 
  -6   7   5        0.50        0.26      0.33 o 
  -5   7   5        4.85        5.41      2.51 o 
  -4   7   5        0.88        0.62      0.34 o 
  -3   7   5        5.96        8.30      1.89 o 
  -2   7   5       12.24       10.81      1.64 o 
  -1   7   5       79.65       78.50      4.43 o 
   0   7   5        0.15        0.10      0.24 o 
   1   7   5        5.51        6.78      1.81 o 
   2   7   5       61.90       62.57      4.01 o 
   3   7   5        2.70        1.44      2.01 o 
   4   7   5       15.65       17.67      3.09 o 
   5   7   5        1.86        1.50      1.03 o 
   6   7   5        0.23       -0.33      0.69 o 
  -4   8   5        0.25        0.72      1.07 o 
  -3   8   5        5.18        2.64      0.99 o 
  -2   8   5        9.20        7.20      1.51 o 
  -1   8   5       18.46       18.26      2.26 o 
   0   8   5        7.95        8.15      1.93 o 
   1   8   5        9.14        9.52      3.60 o 
   2   8   5       43.81       49.29      5.11 o 
   3   8   5        0.87        0.39      1.20 o 
   4   8   5        0.01       -0.54      0.93 o 
  -2   9   5        1.83        2.58      0.90 o 
  -1   9   5        2.88        2.22      1.33 o 
   0   9   5        4.50        0.89      1.81 o 
   1   9   5        0.16       -1.31      1.31 o 
   2   9   5        0.02       -1.16      1.40 o 
  -8   0   6      208.90      223.62     11.95 o 
  -6   0   6       39.73       35.96      2.52 o 
  -4   0   6       27.16       23.33      3.21 o 
  -2   0   6      826.46      874.33     25.45 o 
   0   0   6     1772.76     1765.53     13.40 o 
   2   0   6     1271.56     1238.48     11.59 o 
   4   0   6      436.79      423.04     12.83 o 
   6   0   6        0.34       14.01      2.04 o 
   8   0   6        0.69       -0.31      1.29 o 
  -7   1   6       53.40       56.98      5.29 o 
  -6   1   6      327.40      329.97      9.79 o 
  -5   1   6        4.09        5.54      1.26 o 
  -4   1   6       20.95       26.72      1.98 o 
  -3   1   6       32.10       30.19      2.79 o 
  -2   1   6     1206.89     1243.43     12.24 o 
  -1   1   6        0.10       -0.01      0.24 o 
   0   1   6        6.26        3.45      0.44 o 
   1   1   6       77.31       81.56      3.49 o 
   2   1   6       21.47       18.64      1.33 o 
   3   1   6       68.17       66.05      2.69 o 
   4   1   6        0.25        0.39      0.34 o 
   5   1   6       28.89       32.18      2.15 o 
   6   1   6        1.14        2.06      0.64 o 
   7   1   6        1.77        0.23      0.81 o 
   8   1   6        3.54        4.13      1.18 o 
   9   1   6        0.29       -0.55      1.50 o 
  -9   2   6        8.68        7.35      2.93 o 
  -8   2   6       19.59       18.82      4.39 o 
  -7   2   6       14.72       15.10      3.75 o 
  -6   2   6        6.77        7.97      1.51 o 
  -5   2   6       92.42       95.41      4.85 o 
  -4   2   6      226.97      206.44      5.00 o 
  -3   2   6        3.33        4.30      0.64 o 
  -2   2   6       19.30       19.86      1.61 o 
  -1   2   6       46.90       55.26      2.73 o 
   0   2   6       39.45       38.59      2.12 o 
   1   2   6       21.87       19.03      1.21 o 
   2   2   6       73.06       77.19      2.23 o 
   3   2   6       10.73        9.08      1.09 o 
   4   2   6       48.47       51.27      3.83 o 
   5   2   6      192.92      191.52      7.84 o 
   6   2   6       12.65       10.75      4.20 o 
   7   2   6       33.67       29.44      3.68 o 
   8   2   6        0.04       -0.14      1.02 o 
   9   2   6        6.84        8.44      2.27 o 
  -8   3   6        0.14        0.50      0.72 o 
  -7   3   6       10.25        8.40      2.89 o 
  -6   3   6        9.06       12.01      3.14 o 
  -5   3   6        6.66        6.58      1.60 o 
  -4   3   6      140.08      138.35      6.68 o 
  -3   3   6        1.54       30.01      3.97 o 
  -2   3   6       29.98       27.15      2.03 o 
  -1   3   6      277.10      300.95      8.27 o 
   0   3   6      215.85      203.60      5.19 o 
   1   3   6        2.10        2.35      0.56 o 
   2   3   6      256.20      277.20      6.80 o 
   3   3   6        0.65        0.56      0.39 o 
   4   3   6        1.38        1.12      0.60 o 
   5   3   6       14.82       14.89      2.28 o 
   6   3   6       83.66      153.63      7.79 o 
   7   3   6      107.61      100.95      9.56 o 
   8   3   6       16.93        9.09      2.81 o 
  -8   4   6        3.65        4.75      2.39 o 
  -7   4   6        2.57        1.76      0.95 o 
  -6   4   6        0.07       -0.08      0.38 o 
  -5   4   6        1.40        0.89      2.23 o 
  -4   4   6       88.35       98.91      4.35 o 
  -3   4   6      132.38      126.91      6.94 o 
  -2   4   6       65.93       72.06      5.13 o 
  -1   4   6       53.03       51.99      3.49 o 
   0   4   6      202.00      220.50      5.71 o 
   1   4   6      248.46      231.40      5.02 o 
   2   4   6        2.78        1.89      0.41 o 
   3   4   6        7.69        5.44      0.99 o 
   4   4   6       13.76       12.65      1.55 o 
   5   4   6       12.23       15.19      2.40 o 
   6   4   6        3.58        2.11      0.96 o 
   7   4   6       10.33        8.51      2.06 o 
   8   4   6        0.30        1.05      0.97 o 
  -7   5   6        4.07        4.05      1.40 o 
  -6   5   6       15.39       16.31      2.74 o 
  -5   5   6      155.60      149.05      8.04 o 
  -4   5   6      138.24      130.13      5.37 o 
  -3   5   6       82.57       81.15      4.96 o 
  -2   5   6        9.42        8.51      1.55 o 
  -1   5   6       39.69       40.88      3.33 o 
   0   5   6       30.74       36.42      2.94 o 
   1   5   6       44.16       46.87      2.42 o 
   2   5   6      141.32      131.73      7.15 o 
   3   5   6        0.12        0.11      0.34 o 
   4   5   6       10.38       11.04      1.47 o 
   5   5   6        6.48        4.25      1.32 o 
   6   5   6        8.34        9.20      2.09 o 
   7   5   6        6.64        7.76      2.08 o 
  -7   6   6       10.78        7.80      2.20 o 
  -6   6   6        8.15        8.15      2.12 o 
  -5   6   6       69.52       78.68      6.14 o 
  -4   6   6       12.68       12.07      1.75 o 
  -3   6   6      203.84      194.35      8.37 o 
  -2   6   6        9.49       11.07      2.06 o 
  -1   6   6        7.05        6.86      1.47 o 
   0   6   6        0.09        1.53      0.61 o 
   1   6   6        2.11        0.76      0.44 o 
   2   6   6       24.59       21.53      2.30 o 
   3   6   6       10.86       11.42      1.64 o 
   4   6   6       68.52       64.59      5.47 o 
   5   6   6        1.52        2.28      1.11 o 
   6   6   6        3.64        4.59      1.71 o 
   7   6   6        0.66        0.99      1.38 o 
  -6   7   6        4.06        4.60      1.31 o 
  -5   7   6        0.10       -0.25      0.70 o 
  -4   7   6        1.63        0.57      1.00 o 
  -3   7   6        0.82        0.15      0.45 o 
  -2   7   6        7.78        8.65      1.91 o 
  -1   7   6        0.14        1.10      0.65 o 
   0   7   6       30.63       32.06      2.79 o 
   1   7   6       69.20       67.11      5.56 o 
   2   7   6        0.01       -0.05      0.57 o 
   3   7   6       20.74       17.70      3.00 o 
   4   7   6        3.97        3.80      1.51 o 
   5   7   6        0.65        0.86      0.86 o 
   6   7   6       15.49       15.25      3.10 o 
  -4   8   6        1.11        0.36      0.92 o 
  -3   8   6       12.25        9.65      1.73 o 
  -2   8   6        0.46        0.57      0.70 o 
  -1   8   6        0.06        0.31      0.63 o 
   0   8   6        6.83        7.14      1.91 o 
   1   8   6       44.22       46.68      4.98 o 
   2   8   6        0.20        0.64      0.93 o 
   3   8   6        0.17       -1.58      1.58 o 
   4   8   6       33.46       31.32      4.38 o 
  -1   9   6        2.29        1.65      1.89 o 
   0   9   6        2.68        4.19      1.64 o 
   1   9   6        0.38        0.59      0.73 o 
  -7   0   7      249.95      249.06     12.52 o 
  -5   0   7        1.68        2.08      0.43 o 
  -3   0   7       41.98       42.40      4.49 o 
  -1   0   7       20.70       16.60      2.71 o 
   1   0   7        0.23        0.06      0.43 o 
   3   0   7      135.03      121.12      5.06 o 
   5   0   7      235.78      247.87      8.21 o 
   7   0   7       52.56       78.72      8.84 o 
   9   0   7        0.11        1.16      1.51 o 
  -8   1   7        0.69        1.28      1.15 o 
  -7   1   7       76.99       74.60      4.81 o 
  -6   1   7      301.47      293.90      9.20 o 
  -5   1   7       42.46       42.49      3.37 o 
  -4   1   7       75.32       68.23      3.05 o 
  -3   1   7       34.78       37.49      2.97 o 
  -2   1   7       62.05       76.03      4.14 o 
  -1   1   7       75.37       65.01      2.09 o 
   0   1   7      129.36      137.56      3.44 o 
   1   1   7        1.47        1.51      0.57 o 
   2   1   7      578.99      568.08     11.29 o 
   3   1   7      195.48      185.16      5.69 o 
   4   1   7       34.76       30.97      2.06 o 
   5   1   7       73.30       69.94      3.01 o 
   6   1   7       19.63       19.75      2.29 o 
   7   1   7        1.93        2.60      1.07 o 
   8   1   7        0.27        0.35      0.68 o 
   9   1   7        0.00        0.23      1.72 o 
  -7   2   7        5.15        4.08      1.87 o 
  -6   2   7        4.92        3.70      1.10 o 
  -5   2   7       61.61       59.30      4.09 o 
  -4   2   7      296.52      306.28     28.44 o 
  -3   2   7       64.57       75.57      3.15 o 
  -2   2   7       17.17       13.26      0.84 o 
  -1   2   7       12.12       10.73      1.56 o 
   0   2   7       35.98       39.23      2.91 o 
   1   2   7       26.04       28.56      1.81 o 
   2   2   7        1.63        1.97      0.43 o 
   3   2   7       62.22       63.60      2.52 o 
   4   2   7       38.72       42.31      1.60 o 
   5   2   7       44.41       42.30      5.18 o 
   6   2   7        0.75        0.20      0.87 o 
   7   2   7        2.54        4.54      1.61 o 
   8   2   7        8.52        9.97      1.83 o 
  -8   3   7        0.54        0.83      0.62 o 
  -7   3   7       38.23       39.41      6.30 o 
  -6   3   7        0.15        1.02      0.78 o 
  -5   3   7        0.03       -0.30      0.42 o 
  -4   3   7      102.13      102.50      5.93 o 
  -3   3   7      261.69      242.61     16.43 o 
  -2   3   7      713.69      720.88     11.12 o 
  -1   3   7       50.73       54.11      2.56 o 
   0   3   7        3.36        3.33      0.73 o 
   1   3   7        8.69       10.16      1.14 o 
   2   3   7      130.21      134.97      3.45 o 
   3   3   7        3.10        3.30      0.85 o 
   4   3   7        1.98        1.04      0.85 o 
   5   3   7        3.45        2.66      1.15 o 
   6   3   7       29.89       26.59      4.79 o 
   7   3   7       36.98       32.76      5.55 o 
   8   3   7        0.02        0.11      0.49 o 
  -8   4   7        8.45       11.59      3.70 o 
  -7   4   7        6.68        6.52      2.75 o 
  -6   4   7        0.00       -0.15      1.58 o 
  -5   4   7        8.84       10.79      2.08 o 
  -4   4   7       67.05       64.69      3.67 o 
  -3   4   7       69.32       71.30      3.80 o 
  -2   4   7       86.94       89.28      4.13 o 
  -1   4   7       53.00       47.13      3.45 o 
   0   4   7        8.41        9.28      1.26 o 
   1   4   7       80.56       83.12      4.70 o 
   2   4   7        3.68        4.47      0.89 o 
   3   4   7        5.92        5.48      1.09 o 
   4   4   7        0.21       -0.06      0.37 o 
   5   4   7        0.91       -1.07      1.07 o 
   6   4   7        0.92        2.82      1.07 o 
   7   4   7       18.05       17.33      4.44 o 
   8   4   7       50.97       41.89      6.76 o 
  -7   5   7        0.09        0.37      0.64 o 
  -6   5   7        8.44        9.55      2.09 o 
  -5   5   7       85.00       83.16      6.14 o 
  -4   5   7       79.35       80.50      4.39 o 
  -3   5   7       19.68       21.47      2.20 o 
  -2   5   7       17.92       15.26      2.20 o 
  -1   5   7       30.97       35.27      3.20 o 
   0   5   7        0.00        0.19      0.91 o 
   1   5   7        9.36        8.58      1.05 o 
   2   5   7        0.22        0.68      0.57 o 
   3   5   7      119.41      109.94      5.02 o 
   4   5   7       34.32       33.70      2.79 o 
   5   5   7        0.61        0.74      0.58 o 
   6   5   7       12.68       12.10      2.52 o 
   7   5   7        0.82        2.71      1.34 o 
  -6   6   7        7.06        7.83      2.05 o 
  -5   6   7       80.84       81.82      6.48 o 
  -4   6   7        3.77        4.46      1.14 o 
  -3   6   7        2.73        1.67      0.84 o 
  -2   6   7        0.30        0.32      0.52 o 
  -1   6   7       46.80       42.10      3.74 o 
   0   6   7        9.88        9.43      1.48 o 
   1   6   7       30.22       23.83      2.53 o 
   2   6   7        3.86        4.62      1.09 o 
   3   6   7        0.84        0.48      0.43 o 
   4   6   7       49.21       46.61      4.84 o 
   5   6   7        7.12        6.69      1.91 o 
   6   6   7        1.11        1.05      2.16 o 
  -5   7   7        0.17        1.50      1.17 o 
  -4   7   7        1.92        1.68      0.86 o 
  -3   7   7        3.03        5.77      1.58 o 
  -2   7   7        0.91        1.53      0.74 o 
  -1   7   7      174.55      168.25      6.76 o 
   0   7   7       11.85       15.22      2.73 o 
   1   7   7       14.05       13.29      1.99 o 
   2   7   7        0.07        0.00      0.40 o 
   3   7   7        0.41        0.12      1.58 o 
   4   7   7        4.80        2.32      2.45 o 
   5   7   7       16.52       15.65      3.10 o 
  -3   8   7        0.01        0.92      0.81 o 
  -2   8   7        0.61        1.58      0.81 o 
  -1   8   7        4.79        2.80      1.15 o 
   0   8   7        0.00        0.32      0.59 o 
   1   8   7        9.30       11.73      1.98 o 
   2   8   7        9.79       13.74      2.82 o 
   3   8   7       16.85       19.69      3.41 o 
  -6   0   8        9.88        7.36      2.18 o 
  -4   0   8        0.33        0.20      0.26 o 
  -2   0   8        7.02        9.27      2.12 o 
   0   0   8      866.44      885.31     21.48 o 
   2   0   8      251.19      267.58      7.99 o 
   4   0   8       24.30       24.75      2.54 o 
   6   0   8       13.11       15.31      3.36 o 
   8   0   8        3.31        8.69      3.25 o 
  -8   1   8        0.56       -0.43      0.83 o 
  -7   1   8        7.13        6.92      1.54 o 
  -6   1   8       25.68       29.16      3.04 o 
  -5   1   8       90.94       95.71      5.33 o 
  -4   1   8       12.44       12.99      2.04 o 
  -3   1   8        1.01        2.00      0.71 o 
  -2   1   8        0.33        0.75      0.40 o 
  -1   1   8        7.64       11.21      0.98 o 
   0   1   8       75.12       78.17      3.27 o 
   1   1   8        8.68        8.26      1.33 o 
   2   1   8      259.33      267.17      6.64 o 
   3   1   8        0.80       -0.04      0.35 o 
   4   1   8      146.17      148.44      4.29 o 
   5   1   8        0.54        0.32      0.36 o 
   6   1   8        0.26       -0.04      0.55 o 
   7   1   8        3.81        3.56      1.03 o 
   8   1   8        0.06        0.59      0.80 o 
  -8   2   8        0.01        1.83      1.31 o 
  -7   2   8        8.84        7.24      2.66 o 
  -6   2   8        7.35       11.42      3.51 o 
  -5   2   8      287.85      263.42      8.88 o 
  -4   2   8      476.91      449.66     11.37 o 
  -3   2   8       80.25       79.00      3.90 o 
  -2   2   8       79.34       78.77      3.78 o 
  -1   2   8       91.43       85.55      4.71 o 
   0   2   8       94.96       86.59      4.55 o 
   1   2   8       21.42       19.69      1.62 o 
   2   2   8       29.33       25.96      1.72 o 
   3   2   8        0.14       -0.13      0.13 o 
   4   2   8      259.83      253.09     10.75 o 
   5   2   8        3.24        1.69      0.88 o 
   6   2   8        6.29        7.02      2.79 o 
   7   2   8        2.81        3.23      1.40 o 
   8   2   8        0.27       -0.05      1.77 o 
  -8   3   8        1.73        1.24      1.20 o 
  -7   3   8        0.44        1.53      1.42 o 
  -6   3   8       41.16       43.09      6.43 o 
  -5   3   8       63.20       66.09      3.85 o 
  -4   3   8        9.16        9.48      1.81 o 
  -3   3   8        0.59        1.53      0.87 o 
  -2   3   8      268.84      271.96      9.30 o 
  -1   3   8       48.27       49.65      3.08 o 
   0   3   8      139.42      129.05      5.29 o 
   1   3   8       75.79       72.60      2.85 o 
   2   3   8        5.76        5.34      0.73 o 
   3   3   8        3.80        2.79      0.65 o 
   4   3   8        0.10       -0.02      0.22 o 
   5   3   8       13.64       13.10      3.20 o 
   6   3   8        1.84        0.83      0.74 o 
   7   3   8        9.16        7.90      2.80 o 
   8   3   8        1.21       -0.09      0.59 o 
  -7   4   8        5.64        6.81      2.80 o 
  -6   4   8        0.02       -0.50      1.16 o 
  -5   4   8        1.27        2.10      2.24 o 
  -4   4   8       40.40       48.96      6.02 o 
  -3   4   8      139.86      139.71      5.57 o 
  -2   4   8       18.12       17.75      1.71 o 
  -1   4   8      276.66      287.42      6.59 o 
   0   4   8      221.74      218.26      6.73 o 
   1   4   8       61.37       58.10      4.33 o 
   2   4   8       16.57       14.40      1.81 o 
   3   4   8        8.07        9.10      1.53 o 
   4   4   8        1.10        0.40      0.48 o 
   5   4   8       22.89       24.39      3.30 o 
   6   4   8        0.81       -0.38      0.60 o 
   7   4   8        2.22        0.82      1.20 o 
  -7   5   8        5.15        9.46      2.77 o 
  -6   5   8        6.63        9.66      2.54 o 
  -5   5   8        3.61        2.53      1.11 o 
  -4   5   8       15.68       18.58      2.17 o 
  -3   5   8      265.90      294.31      8.54 o 
  -2   5   8       60.32       63.50      3.84 o 
  -1   5   8       68.82       67.93      3.86 o 
   0   5   8        0.54        0.06      0.48 o 
   1   5   8        0.17        0.04      0.29 o 
   2   5   8        4.95        4.29      1.01 o 
   3   5   8       24.76       26.15      2.61 o 
   4   5   8        6.08        6.63      1.31 o 
   5   5   8        1.19        1.08      1.50 o 
   6   5   8        2.20        0.62      1.79 o 
   7   5   8        1.65        2.95      2.60 o 
  -6   6   8        6.19        4.28      1.61 o 
  -5   6   8        4.57        6.50      2.44 o 
  -4   6   8        1.49        1.46      0.58 o 
  -3   6   8        2.98        3.09      0.89 o 
  -2   6   8       58.98       59.69      4.74 o 
  -1   6   8        0.63        0.92      0.66 o 
   0   6   8        7.18        7.46      1.29 o 
   1   6   8       56.17       54.59      3.92 o 
   2   6   8       13.64       15.59      2.13 o 
   3   6   8       60.09       65.29      4.25 o 
   4   6   8        0.28       -0.27      0.40 o 
   5   6   8        2.64        1.73      1.06 o 
   6   6   8        1.21        1.67      1.29 o 
  -5   7   8        0.00        0.02      0.31 o 
  -4   7   8        8.37        7.51      1.90 o 
  -3   7   8        0.19       -0.40      0.42 o 
  -2   7   8        0.01       -0.04      0.48 o 
  -1   7   8       13.61       14.10      2.35 o 
   0   7   8       11.00       12.76      2.00 o 
   1   7   8        5.27        8.21      2.00 o 
   2   7   8        0.48        0.75      0.50 o 
   3   7   8       11.55       13.29      2.72 o 
   4   7   8        2.43        1.99      1.19 o 
   5   7   8        0.13        0.11      0.69 o 
  -3   8   8        2.71        1.66      0.66 o 
  -2   8   8        0.52       -0.01      0.55 o 
  -1   8   8        1.87        1.11      0.74 o 
   0   8   8        0.16        0.72      0.74 o 
   1   8   8       13.14       11.13      1.95 o 
   2   8   8        1.98        2.69      1.38 o 
   3   8   8        5.20        5.07      1.89 o 
  -7   0   9       41.04       44.30      5.79 o 
  -5   0   9      142.60      135.71      9.49 o 
  -3   0   9        0.45       16.90      3.28 o 
  -1   0   9      110.61      111.31      8.01 o 
   1   0   9       39.15       45.71      3.34 o 
   3   0   9      126.41      282.66     13.15 o 
   5   0   9       62.15       64.41      4.41 o 
   7   0   9       15.43       16.02      4.21 o 
  -8   1   9        0.36        4.48      2.09 o 
  -7   1   9        0.96        2.44      1.47 o 
  -6   1   9        0.59        0.19      0.71 o 
  -5   1   9      218.82      202.27      8.20 o 
  -4   1   9       23.89       21.70      2.68 o 
  -3   1   9       14.25       21.97      1.66 o 
  -2   1   9        4.24        1.23      1.29 o 
  -1   1   9      152.82      155.68      4.89 o 
   0   1   9       13.75       14.69      1.54 o 
   1   1   9       25.58       20.32      2.21 o 
   2   1   9       18.89       19.32      2.31 o 
   3   1   9       14.52       14.62      1.25 o 
   4   1   9       18.43       20.19      1.65 o 
   5   1   9        5.36        5.88      1.17 o 
   6   1   9       32.69       37.54      3.24 o 
   7   1   9        2.82        4.42      1.72 o 
   8   1   9        2.83        1.12      0.72 o 
  -8   2   9        8.79       11.71      3.33 o 
  -7   2   9        0.02        0.31      0.99 o 
  -6   2   9        6.74        6.05      1.55 o 
  -5   2   9        6.21        5.20      1.37 o 
  -4   2   9      228.94      218.72      8.39 o 
  -3   2   9      294.03      278.09      9.28 o 
  -2   2   9       13.23       10.88      1.82 o 
  -1   2   9       35.79       35.75      2.19 o 
   0   2   9       37.80       41.59      2.51 o 
   1   2   9       21.78       20.62      2.29 o 
   2   2   9       82.05       76.66      3.62 o 
   3   2   9        5.78        6.70      1.49 o 
   4   2   9       50.30       49.37      5.82 o 
   5   2   9        1.25        0.78      1.58 o 
   6   2   9        8.18        5.51      1.64 o 
   7   2   9        3.05        1.61      1.78 o 
   8   2   9        1.82       -0.87      1.70 o 
  -7   3   9        5.12        7.91      2.78 o 
  -6   3   9       11.08       16.38      3.90 o 
  -5   3   9        7.21        9.85      1.87 o 
  -4   3   9        4.24        4.95      2.37 o 
  -3   3   9      102.27       99.03      6.09 o 
  -2   3   9       98.68       95.38      5.71 o 
  -1   3   9       27.11       28.43      3.00 o 
   0   3   9        1.86        2.21      1.47 o 
   1   3   9      222.20      225.44      7.85 o 
   2   3   9       10.23        9.25      2.39 o 
   3   3   9       30.41       30.88      2.36 o 
   4   3   9        3.11        2.56      1.49 o 
   5   3   9        0.41       -1.63      1.63 o 
   6   3   9        3.95        4.85      2.06 o 
   7   3   9        2.95        1.30      1.27 o 
  -7   4   9        1.95        1.25      0.87 o 
  -6   4   9        0.33       -0.61      1.01 o 
  -5   4   9       12.02        9.45      2.10 o 
  -4   4   9        1.50        0.84      1.14 o 
  -3   4   9      125.60      131.45      5.88 o 
  -2   4   9      225.97      228.46      9.37 o 
  -1   4   9      121.53      128.30      5.49 o 
   0   4   9      205.31      213.58      6.97 o 
   1   4   9       16.67       18.17      2.00 o 
   2   4   9       16.21       15.98      1.62 o 
   3   4   9        7.52        7.19      1.08 o 
   4   4   9        0.94       -0.15      0.69 o 
   5   4   9        5.03        3.95      1.84 o 
   6   4   9        7.05        8.51      2.87 o 
   7   4   9        0.35        2.92      1.95 o 
  -6   5   9        2.85        7.20      2.07 o 
  -5   5   9        1.41        0.61      2.08 o 
  -4   5   9       18.60       16.35      2.75 o 
  -3   5   9       83.82       94.27      5.00 o 
  -2   5   9        2.00        1.26      0.64 o 
  -1   5   9        8.46        7.75      1.39 o 
   0   5   9        1.00        1.57      0.65 o 
   1   5   9       33.57       34.56      3.67 o 
   2   5   9        9.27       10.09      1.69 o 
   3   5   9       68.82       62.92      4.35 o 
   4   5   9        0.44        0.16      0.73 o 
   5   5   9       16.71       17.68      3.06 o 
   6   5   9        7.55        9.25      2.30 o 
  -5   6   9        0.00       -0.09      1.39 o 
  -4   6   9        5.16        2.81      0.88 o 
  -3   6   9        4.57        6.99      1.42 o 
  -2   6   9       82.77       85.25      4.31 o 
  -1   6   9       15.86       18.04      1.90 o 
   0   6   9        8.16        6.03      1.65 o 
   1   6   9        7.95        6.91      1.71 o 
   2   6   9        0.29       -0.54      0.54 o 
   3   6   9       17.84       14.12      2.08 o 
   4   6   9        0.04       -0.28      0.54 o 
   5   6   9       19.70       16.29      3.14 o 
  -4   7   9        1.73        1.60      0.94 o 
  -3   7   9        3.58        3.69      1.07 o 
  -2   7   9        2.67        3.95      1.07 o 
  -1   7   9        0.46        0.97      1.04 o 
   0   7   9        0.39        0.75      0.98 o 
   1   7   9       28.85       28.21      3.13 o 
   2   7   9        2.65        2.82      0.94 o 
   3   7   9        0.23       -0.21      0.47 o 
   4   7   9       11.08        7.92      2.18 o 
  -1   8   9        0.75        0.31      0.67 o 
   0   8   9        1.10        2.83      1.09 o 
   1   8   9       11.76        9.48      1.88 o 
  -6   0  10        3.64        0.59      0.74 o 
  -4   0  10        2.13        1.65      1.07 o 
  -2   0  10       20.24       19.76      3.56 o 
   0   0  10        5.14        3.64      1.52 o 
   2   0  10        5.46        6.11      1.97 o 
   4   0  10       57.33       63.04      4.36 o 
   6   0  10       30.67       35.18      6.00 o 
   8   0  10       17.52       19.03      5.00 o 
  -8   1  10        0.04        0.27      1.06 o 
  -7   1  10        6.34        5.41      1.63 o 
  -6   1  10       10.05        9.71      1.96 o 
  -5   1  10       53.20       52.69      4.41 o 
  -4   1  10        3.50        2.52      1.45 o 
  -3   1  10      141.22      118.03      6.34 o 
  -2   1  10        5.09        2.92      0.71 o 
  -1   1  10        0.11        0.23      1.60 o 
   0   1  10       49.20       51.12      2.97 o 
   1   1  10        0.87        2.04      0.79 o 
   2   1  10       46.94       48.68      3.89 o 
   3   1  10        5.66        4.87      1.58 o 
   4   1  10      103.77      105.68      3.94 o 
   5   1  10       18.40       17.21      2.15 o 
   6   1  10       12.90       10.15      2.44 o 
   7   1  10        2.58        2.15      3.36 o 
  -7   2  10        1.09        1.32      1.13 o 
  -6   2  10       23.84       21.15      3.72 o 
  -5   2  10        0.20       -0.32      0.59 o 
  -4   2  10        1.71        2.70      1.01 o 
  -3   2  10       89.27       86.98      5.52 o 
  -2   2  10       29.88       31.08      3.26 o 
  -1   2  10       21.16       21.14      2.06 o 
   0   2  10        7.70        6.91      1.28 o 
   1   2  10       27.61       27.21      2.76 o 
   2   2  10        5.77        4.27      1.15 o 
   3   2  10       45.48       48.37      3.38 o 
   4   2  10       26.15       30.29      3.39 o 
   5   2  10        5.02        6.48      1.73 o 
   6   2  10        0.03       -0.08      1.79 o 
   7   2  10        0.27       -2.29      2.29 o 
  -7   3  10        3.06        6.09      2.66 o 
  -6   3  10       37.11       39.34      6.27 o 
  -5   3  10        0.09       -0.07      0.36 o 
  -4   3  10        6.68        6.21      2.28 o 
  -3   3  10       77.26       80.82      6.21 o 
  -2   3  10      310.35      301.27     10.58 o 
  -1   3  10      504.16      505.98     13.34 o 
   0   3  10       53.91       56.12      4.25 o 
   1   3  10      104.18      112.12      5.84 o 
   2   3  10        1.14        1.72      0.74 o 
   3   3  10        3.15        2.56      0.69 o 
   4   3  10        1.91        0.56      0.53 o 
   5   3  10        2.98        3.51      1.81 o 
   6   3  10       13.97        9.98      2.94 o 
   7   3  10        3.71        1.06      1.06 o 
  -6   4  10        0.00        0.47      0.76 o 
  -5   4  10        4.93        6.99      1.86 o 
  -4   4  10       29.15       33.64      3.95 o 
  -3   4  10       28.55       26.85      3.43 o 
  -2   4  10        3.50        3.68      1.16 o 
  -1   4  10       74.42       70.96      5.20 o 
   0   4  10       25.62       28.10      3.15 o 
   1   4  10        4.02        5.08      1.22 o 
   2   4  10        1.73        1.47      1.19 o 
   3   4  10        1.19        1.38      0.53 o 
   4   4  10        0.40        0.21      0.48 o 
   5   4  10        2.63        3.12      1.77 o 
   6   4  10        3.54        4.55      2.17 o 
  -6   5  10       14.44       20.47      2.82 o 
  -5   5  10        4.06        5.86      1.45 o 
  -4   5  10       10.81       11.64      1.97 o 
  -3   5  10        0.00        0.92      1.67 o 
  -2   5  10        6.77        7.72      1.49 o 
  -1   5  10       23.11       20.03      2.37 o 
   0   5  10        5.63        6.36      1.34 o 
   1   5  10        1.20        0.73      0.53 o 
   2   5  10       51.67       46.73      3.08 o 
   3   5  10        1.11        0.75      0.59 o 
   4   5  10       10.34        9.74      2.40 o 
   5   5  10       12.55       11.68      3.58 o 
   6   5  10        0.51       -0.69      1.40 o 
  -5   6  10        2.22        3.82      1.51 o 
  -4   6  10       22.55       27.89      3.17 o 
  -3   6  10        0.00        0.13      0.29 o 
  -2   6  10        9.81       13.17      1.72 o 
  -1   6  10       13.36       15.77      2.18 o 
   0   6  10        0.00       -0.18      0.28 o 
   1   6  10        7.24        6.33      1.23 o 
   2   6  10       16.71       14.29      2.13 o 
   3   6  10        2.81        3.78      1.13 o 
   4   6  10        0.22        0.76      0.72 o 
   5   6  10       23.16       18.00      3.35 o 
  -3   7  10        3.71        4.59      1.27 o 
  -2   7  10        1.70        2.33      0.85 o 
  -1   7  10        3.11        4.69      1.31 o 
   0   7  10       45.83       45.48      4.07 o 
   1   7  10        0.09       -0.31      0.66 o 
   2   7  10        0.10       -0.13      0.53 o 
   3   7  10        0.28       -0.48      0.61 o 
  -7   0  11        2.29        2.25      1.45 o 
  -5   0  11        0.58        1.58      1.18 o 
  -3   0  11       42.17       39.75      5.48 o 
  -1   0  11        1.37        2.17      1.24 o 
   1   0  11       46.68       41.11      5.56 o 
   3   0  11        0.85        0.89      0.88 o 
   5   0  11        8.54        9.62      3.10 o 
   7   0  11        0.47        1.25      1.56 o 
  -7   1  11        2.62        6.07      2.37 o 
  -6   1  11       55.58       59.93      5.10 o 
  -5   1  11       11.63       10.21      2.87 o 
  -4   1  11        3.53        0.49      0.93 o 
  -3   1  11        2.87        0.86      1.82 o 
  -2   1  11        0.05        0.85      0.55 o 
  -1   1  11       30.72       33.48      3.56 o 
   0   1  11        7.61        6.41      1.10 o 
   1   1  11       48.43       50.31      3.90 o 
   2   1  11        1.02        0.24      1.47 o 
   3   1  11       84.04       88.72      7.92 o 
   4   1  11        0.34        0.02      0.39 o 
   5   1  11        1.33        1.10      0.72 o 
   6   1  11        2.17        2.32      1.20 o 
   7   1  11        0.39        0.88      1.40 o 
  -7   2  11        6.47        6.69      2.54 o 
  -6   2  11        1.03        0.89      0.74 o 
  -5   2  11        9.64        8.75      1.86 o 
  -4   2  11       84.74       71.58      5.31 o 
  -3   2  11      163.73      160.60      7.88 o 
  -2   2  11        3.11        0.21      0.79 o 
  -1   2  11       31.74       33.23      2.58 o 
   0   2  11       26.36       22.01      2.59 o 
   1   2  11      116.46      120.20      6.12 o 
   2   2  11        4.38        4.19      1.20 o 
   3   2  11       69.80       86.81      4.77 o 
   4   2  11        3.83        2.11      0.95 o 
   5   2  11       22.33       24.50      3.54 o 
   6   2  11        6.85        3.45      1.29 o 
   7   2  11        0.55       -0.71      1.84 o 
  -6   3  11        4.17        1.92      1.51 o 
  -5   3  11        4.73        1.57      1.27 o 
  -4   3  11        5.13        5.76      2.28 o 
  -3   3  11        0.97       -0.27      0.50 o 
  -2   3  11       27.09       24.89      3.14 o 
  -1   3  11       92.11       92.12      5.91 o 
   0   3  11        6.21        5.93      1.04 o 
   1   3  11       91.63       96.16      5.97 o 
   2   3  11       26.75       27.36      2.92 o 
   3   3  11        1.24        1.06      0.56 o 
   4   3  11        0.61        0.68      0.80 o 
   5   3  11        0.15        0.88      1.05 o 
   6   3  11       13.93       13.09      2.65 o 
  -6   4  11        5.52        8.77      3.38 o 
  -5   4  11        0.11        1.43      1.26 o 
  -4   4  11        5.90        7.36      1.91 o 
  -3   4  11        3.00        3.85      1.32 o 
  -2   4  11       35.62       40.11      4.15 o 
  -1   4  11       78.03       80.49      5.72 o 
   0   4  11      202.05      198.73      8.76 o 
   1   4  11      124.77      112.77      6.42 o 
   2   4  11        0.08       -0.19      0.45 o 
   3   4  11        1.32        1.48      0.98 o 
   4   4  11        0.87        1.28      0.54 o 
   5   4  11        0.68        1.00      1.39 o 
   6   4  11        6.29        6.78      2.79 o 
  -5   5  11       25.50       35.81      4.59 o 
  -4   5  11        2.36        3.80      1.60 o 
  -3   5  11        3.42        4.48      1.50 o 
  -2   5  11       35.14       33.70      4.03 o 
  -1   5  11       25.21       27.54      3.52 o 
   0   5  11      120.08      136.81      7.68 o 
   1   5  11        3.83        2.75      0.79 o 
   2   5  11       35.41       38.13      3.29 o 
   3   5  11        0.31        0.00      0.71 o 
   4   5  11        0.37        1.46      1.49 o 
   5   5  11        5.13        3.54      2.07 o 
  -4   6  11        5.88        5.87      1.89 o 
  -3   6  11        0.64        0.19      1.48 o 
  -2   6  11        0.17       -0.08      0.47 o 
  -1   6  11        5.38        3.76      1.03 o 
   0   6  11        0.62        1.57      0.66 o 
   1   6  11        3.71        4.79      1.12 o 
   2   6  11        0.86        0.98      0.59 o 
   3   6  11       11.13       10.04      2.46 o 
   4   6  11        0.58        0.51      0.80 o 
  -2   7  11        0.23        0.34      0.46 o 
  -1   7  11        0.22        0.01      0.39 o 
   0   7  11        1.05       -0.03      0.57 o 
   1   7  11        0.71       -0.56      0.56 o 
   2   7  11        2.35        4.30      1.32 o 
  -6   0  12        0.52        2.04      1.42 o 
  -4   0  12      139.11      148.01     11.34 o 
  -2   0  12       23.95       21.00      4.21 o 
   0   0  12        9.70       12.42      3.14 o 
   2   0  12       15.57       18.43      3.50 o 
   4   0  12        4.34       46.35      4.05 o 
   6   0  12       23.91       39.53      6.68 o 
  -6   1  12        6.99        9.13      2.04 o 
  -5   1  12        4.19        2.79      1.06 o 
  -4   1  12       26.84       19.51      2.86 o 
  -3   1  12        0.01        0.50      0.19 o 
  -2   1  12        3.34        4.23      1.46 o 
  -1   1  12        2.26        0.32      2.44 o 
   0   1  12       10.99       10.23      2.02 o 
   1   1  12        0.40        0.69      0.62 o 
   2   1  12       11.43       13.82      2.47 o 
   3   1  12       20.00       24.62      4.25 o 
   4   1  12        0.16        1.08      0.75 o 
   5   1  12       14.34       18.31      2.34 o 
   6   1  12        2.40        2.69      2.63 o 
  -6   2  12        5.15        2.34      1.05 o 
  -5   2  12        5.12        4.47      1.49 o 
  -4   2  12       81.72       81.51      5.96 o 
  -3   2  12       53.54       49.17      4.60 o 
  -2   2  12       29.32       26.52      3.36 o 
  -1   2  12        1.49        1.02      1.09 o 
   0   2  12       11.65        9.84      3.24 o 
   1   2  12       49.60       52.56      4.15 o 
   2   2  12       13.32       10.46      1.96 o 
   3   2  12       67.58       71.76      4.53 o 
   4   2  12        7.50        8.37      1.88 o 
   5   2  12       16.38       17.04      2.81 o 
   6   2  12        4.67        5.34      2.52 o 
  -6   3  12        0.80       -0.10      0.53 o 
  -5   3  12        0.33        0.22      0.70 o 
  -4   3  12       12.98       14.55      3.78 o 
  -3   3  12        2.93        3.12      1.73 o 
  -2   3  12       34.49       36.15      5.81 o 
  -1   3  12       56.72       58.47      7.22 o 
   0   3  12       32.66       27.35      4.85 o 
   1   3  12        9.33        9.81      1.79 o 
   2   3  12       47.61       42.57      4.07 o 
   3   3  12        8.02       10.34      1.75 o 
   4   3  12        6.96        6.16      1.83 o 
   5   3  12        0.46       -0.91      3.73 o 
   6   3  12        1.68        1.50      0.70 o 
  -5   4  12        3.09        6.36      2.68 o 
  -4   4  12        0.01       -0.09      0.41 o 
  -3   4  12        2.67        1.76      1.44 o 
  -2   4  12        1.77        0.63      0.55 o 
  -1   4  12       32.95       30.39      3.69 o 
   0   4  12        0.08        0.94      0.61 o 
   1   4  12       64.92       68.61      5.21 o 
   2   4  12       25.71       31.68      3.41 o 
   3   4  12        0.00       -0.96      0.96 o 
   4   4  12        1.00        0.28      0.49 o 
   5   4  12        0.06        0.23      1.08 o 
  -4   5  12        2.40        3.80      1.30 o 
  -3   5  12        3.42        4.89      1.61 o 
  -2   5  12        7.78        9.86      2.21 o 
  -1   5  12       11.16       14.42      2.65 o 
   0   5  12        0.14       -0.65      0.65 o 
   1   5  12        0.26        0.21      0.67 o 
   2   5  12       33.86       37.22      4.54 o 
   3   5  12       13.52       15.24      2.92 o 
   4   5  12        2.85        3.19      2.15 o 
  -3   6  12        7.37       10.76      2.51 o 
  -2   6  12        9.32        7.53      2.03 o 
  -1   6  12       16.62       19.44      3.26 o 
   0   6  12        0.01       -0.87      0.87 o 
   1   6  12       11.39       11.79      2.02 o 
   2   6  12       22.56       24.93      3.78 o 
   3   6  12        1.23        5.31      2.74 o 
  -5   0  13        0.17       -0.49      0.71 o 
  -3   0  13        5.81        9.44      2.91 o 
  -1   0  13       27.31       26.25      4.90 o 
   1   0  13        8.01        3.17      1.70 o 
   3   0  13        3.12        5.68      2.19 o 
   5   0  13       71.16       83.02      9.31 o 
  -6   1  13        3.73        2.16      0.88 o 
  -5   1  13        0.03        0.29      0.51 o 
  -4   1  13        0.12        0.93      0.64 o 
  -3   1  13        0.03       -0.55      0.55 o 
  -2   1  13      151.68      153.39      8.29 o 
  -1   1  13       13.43       12.08      2.29 o 
   0   1  13        0.00       -0.58      0.74 o 
   1   1  13        3.79        4.57      1.32 o 
   2   1  13        5.46        4.15      1.18 o 
   3   1  13       26.97       26.86      4.67 o 
   4   1  13        4.60        5.45      1.86 o 
   5   1  13       30.29       34.33      5.98 o 
   6   1  13        2.61        1.74      1.79 o 
  -5   2  13        0.07        0.00      0.47 o 
  -4   2  13        9.47       10.06      2.15 o 
  -3   2  13        1.68        0.57      2.19 o 
  -2   2  13        0.61        1.02      1.02 o 
  -1   2  13        6.74        9.82      3.01 o 
   0   2  13        2.83        3.39      1.77 o 
   1   2  13        5.85        6.40      1.48 o 
   2   2  13        8.50        8.39      1.82 o 
   3   2  13        2.51        1.07      0.67 o 
   4   2  13       13.93       14.04      2.56 o 
   5   2  13        0.03       -0.23      0.67 o 
  -5   3  13       14.02       12.78      3.87 o 
  -4   3  13        3.94        2.32      1.62 o 
  -3   3  13        3.06        3.28      1.84 o 
  -2   3  13        1.47        3.07      1.77 o 
  -1   3  13       42.49       44.79      6.55 o 
   0   3  13       26.14       24.62      5.02 o 
   1   3  13        0.00        0.72      0.78 o 
   2   3  13       21.40       20.67      2.93 o 
   3   3  13        4.64        5.26      1.33 o 
   4   3  13        0.22       -0.17      0.97 o 
   5   3  13        0.02       -0.34      1.00 o 
  -4   4  13        4.16        3.56      2.07 o 
  -3   4  13       19.54       20.87      4.85 o 
  -2   4  13        9.47        6.89      2.71 o 
  -1   4  13        0.02       -1.61      1.61 o 
   0   4  13       21.99       24.58      3.31 o 
   1   4  13       43.48       49.44      4.61 o 
   2   4  13        1.96        2.98      1.85 o 
   3   4  13        0.02       -0.35      0.59 o 
   4   4  13        0.05        0.13      0.49 o 
  -3   5  13        2.90        2.70      1.18 o 
  -2   5  13        0.57        0.49      0.65 o 
  -1   5  13        2.37        1.44      0.81 o 
   0   5  13        0.02        0.68      1.12 o 
   1   5  13        4.51        4.20      1.36 o 
   2   5  13       23.43       26.82      3.95 o 
   3   5  13       27.99       28.68      4.03 o 
   0   6  13       12.37       13.03      2.61 o 
  -4   0  14        0.21        1.45      1.72 o 
  -2   0  14       26.60       16.41      3.99 o 
   0   0  14       24.17       24.51      4.86 o 
   4   0  14       10.34       15.39      3.95 o 
  -5   1  14        1.28        2.06      1.00 o 
  -4   1  14        0.18        0.51      1.75 o 
  -3   1  14        1.71        1.81      1.02 o 
  -2   1  14        0.62        0.25      1.09 o 
  -1   1  14        2.20        2.01      0.94 o 
   0   1  14       20.14       21.47      4.58 o 
   1   1  14        5.62        4.91      2.20 o 
   2   1  14        9.27        9.65      2.05 o 
   3   1  14        2.40        4.03      1.90 o 
   4   1  14        7.45       14.33      3.81 o 
   5   1  14        7.25       10.45      3.47 o 
  -5   2  14        0.87        1.90      0.81 o 
  -4   2  14       26.46       31.24      4.07 o 
  -3   2  14       24.36       28.20      3.82 o 
  -2   2  14        6.01        7.26      2.76 o 
  -1   2  14        1.19        2.26      1.57 o 
   0   2  14       46.98       53.65      7.48 o 
   1   2  14        1.60        2.01      1.44 o 
   2   2  14       13.51       12.14      2.29 o 
   3   2  14        2.08        1.38      0.82 o 
   4   2  14       17.61       17.03      2.92 o 
  -4   3  14        2.34        1.12      0.96 o 
  -3   3  14        0.31       -1.75      1.75 o 
  -2   3  14       17.22       20.50      4.68 o 
  -1   3  14       20.85       18.20      4.63 o 
   0   3  14       16.04       19.22      4.49 o 
   1   3  14        0.28       -0.26      0.62 o 
   2   3  14       14.48       10.76      3.36 o 
   3   3  14        3.53        3.74      1.07 o 
   4   3  14        0.29       -0.07      1.14 o 
  -3   4  14       15.07       14.58      4.14 o 
  -2   4  14       16.59       22.00      5.02 o 
  -1   4  14        5.03        7.40      2.88 o 
   0   4  14        1.32        1.46      1.60 o 
   1   4  14       17.85       16.05      4.19 o 
   2   4  14        2.11        2.83      1.92 o 
   3   4  14        0.14       -0.38      0.54 o 
  -1   5  14        0.91       -0.26      0.58 o 
   0   5  14        4.18        6.00      1.82 o 
   1   5  14       40.01       49.36      7.63 o 
  -3   0  15        3.66       11.07      3.62 o 
  -1   0  15        1.83        1.61      1.33 o 
  -4   1  15        0.53       -0.29      0.92 o 
  -3   1  15        0.00        0.48      1.32 o 
  -2   1  15        0.64       -0.90      1.30 o 
  -1   1  15        0.20        0.32      1.41 o 
   0   1  15        7.29        6.75      2.70 o 
   1   1  15        7.02        8.85      3.10 o 
   3   1  15        0.96        1.71      1.54 o 
   4   1  15        7.35        7.91      3.03 o 
  -3   2  15       19.00       19.24      4.82 o 
  -2   2  15        2.11        2.11      1.55 o 
  -1   2  15        0.18        0.27      0.58 o 
   0   2  15        4.18        4.61      2.26 o 
   1   2  15        0.48        0.76      0.98 o 
   2   2  15        7.06        7.88      2.99 o 
   3   2  15        0.51        0.06      0.65 o 
  -2   3  15       21.13       33.93      6.34 o 
  -1   3  15       27.99       34.51      6.40 o 
   0   3  15        0.32        1.33      0.92 o 
   1   3  15        0.44       -1.12      1.33 o 
   2   3  15        0.48        1.24      1.32 o 
   0   4  15        0.00        1.43      1.16 o 
  -2   0  16        0.38        0.67      0.69 o 
   0   0  16       15.04       16.36      4.46 o 
  -2   1  16        1.44       -0.94      0.94 o 
  -1   1  16       23.49       26.08      5.56 o 
   0   1  16        3.33       -1.73      1.73 o 
   1   1  16        0.02       -0.97      1.13 o 
  -1   2  16        0.02       -2.11      2.11 o 
   0   2  16        0.24       -1.28      1.28 o 
   1   2  16        2.90        3.76      2.24 o 
                                                 
